# Supplementary material for: Ultra-Wide-Field Optical Coherence Tomography Assessment of Choroidal Parameters in Central Serous Chorioretinopathy
Source: Diagnostics (Basel). 2026 Jun 25;16(13):1982. doi: 10.3390/diagnostics16131982 (PMC13359502; doi:10.3390/diagnostics16131982)
Supplement: Supplementary file 1 [file diagnostics-16-01982-s001.zip]

Archive with 1 entries (1 files):
- diagnostics-4313019-supplementary.pdf
